# Supplementary material for: Differences in the Volatilomic Urinary Biosignature of Prostate Cancer Patients as a Feasibility Study for the Detection of Potential Biomarkers
Source: Curr Oncol. 2023 May 10;30(5):4904–21. doi: 10.3390/curroncol30050370 (PMC10217291; doi:10.3390/curroncol30050370)
Supplement: Supplementary file 1 [file curroncol-30-00370-s001.zip]

Archive with 1 entries (1 files):
- curroncol-2286897-supplementary.pdf
